# Supplementary material for: Rhinovirus Infections among Hematopoietic Stem Cell Transplant Recipients: A Pre-Transplant Dilemma?
Source: Viruses. 2022 Jan 28;14(2):267. doi: 10.3390/v14020267 (PMC8879386; doi:10.3390/v14020267)
Supplement: Supplementary file 1 [file viruses-14-00267-s001.zip]

Archive with 1 entries (1 files):
- viruses-1537874-supplementary.pdf
